# Supplementary material for: Use of waste canola oil as a low-cost substrate for rhamnolipid production using Pseudomonas aeruginosa
Source: AMB Express. 2019 May 6;9:61. doi: 10.1186/s13568-019-0784-7 (PMC6502917; doi:10.1186/s13568-019-0784-7)
Supplement: Supplementary file 1 — Additional file 1. Additional figures. [file 13568_2019_784_MOESM1_ESM.xlsx]

## Sheet: Kinetics of P. aeruginosa
	Optical density (565nm)			Mean	Standard deviation		Dry biomass (gL-1)			Mean
	0.097	0.111	0.127	0.111667	0.0122565		0.0384615	0.0551724	0.0551724	0.0496021
	0.231	0.229	0.255	0.238333	0.0118134		0.1	0.103448	0.0965517	0.1
	0.323	0.358	0.32	0.333667	0.0172498		0.141379	0.137931	0.141379	0.14023
	0.423	0.434	0.438	0.431667	0.0063421		0.189655	0.17931	0.17931	0.182759
	0.616	0.617	0.634	0.622333	0.00825967		0.244828	0.248276	0.234483	0.242529
	0.818	0.814	0.803	0.811667	0.0063421		0.3	0.32069	0.341379	0.32069
	1.056	1.026	1.048	1.04333	0.0126842		0.382759	0.427586	0.406897	0.405747
	Time (min)	Time (h)		OD565	OD565	OD565	ODmean	Standard deviation		Dry Biomass (gL-1)	Dry Biomass (gL-1)	Dry Biomass (gL-1)	Dry Biomass (gL-1mean)	Standard deviation
	0	0		0.016	0.012	0.01	0.0126667	0.00249444		0.0168802	0.0153595	0.0145991	0.0156129	0.000948347
	50	0.833333		0.023	0.022	0.023	0.0226667	0.000471405		0.0195415	0.0191613	0.0195415	0.0194148	0.000179221
	80	1.33333		0.01	0.009	0.016	0.0116667	0.00309121		0.0145991	0.0142189	0.0168802	0.0152327	0.00117523
	110	1.83333		0.019	0.031	0.051	0.0336667	0.0131993		0.0180208	0.022583	0.0301867	0.0235968	0.00501818
	140	2.33333		0.026	0.048	0.103	0.059	0.0323831		0.0206821	0.0290461	0.0499563	0.0332281	0.0123116
	200	3.33333		0.189	0.291	0.167	0.215667	0.0540206		0.0826522	0.121431	0.0742881	0.0927904	0.0205378
	260	4.33333		0.442	0.532	0.428	0.467333	0.0460821		0.178839	0.213056	0.173516	0.18847	0.0175197
	320	5.33333		0.593	0.607	0.665	0.621667	0.0311698		0.236247	0.241569	0.26362	0.247145	0.0118503
	380	6.33333		0.744	0.85	0.87	0.821333	0.0552891		0.293655	0.333954	0.341558	0.323056	0.0210201
	440	7.33333		1.058	0.992	1.122	1.05733	0.0530744		0.413033	0.387941	0.437365	0.412779	0.0201781
	500	8.33333		1.394	1.334	1.196	1.308	0.0828975		0.540775	0.517964	0.465498	0.508079	0.0315164
	560	9.33333		1.458	1.218	1.494	1.39	0.122507		0.565107	0.473862	0.578793	0.539254	0.0465753
	620	10.3333		1.14	1.494	1.504	1.37933	0.169283		0.444208	0.578793	0.582595	0.535199	0.064359
	680	11.3333		1.506	1.214	1.482	1.40067	0.132356		0.583356	0.472342	0.574231	0.543309	0.0503199
	740	12.3333		1.576	1.362	1.328	1.422	0.109776		0.609968	0.528609	0.515683	0.55142	0.041735
	Logistic growth model
	y(t) = biomass concentration as a function of time (gL-1)
	y0 = initial biomass concentration (gL-1)
	K = maximum concentration of bacteria that the medium supports (gL-1)
	µ = maximum specific growth rate (h-1)
	t = time (h)
	when clearing for µ
	Time (h)	ODmean	gL-1mean	Theoretical value of dry biomass (gL-1) according to the logistic growth model		Theoretical value of OD (565nm) according to the logistic growth model		Parameters
	0	0.0126667	0.0156129	0.0156129		0.0126667		y0 =	0.0156129	gL-1
	0.833333	0.0226667	0.0194148	0.0260042		0.0254372		K =	0.55142	gL-1
	1.33333	0.0116667	0.0152327	0.0351146		0.0384985		K/2 =	0.27571	gL-1
	1.83333	0.0336667	0.0235968	0.0471303		0.057988		µ =	0.635694	h-1
	2.33333	0.059	0.0332281	0.0627578		0.0867254		tK/2	5.56191	h
	3.33333	0.215667	0.0927904	0.107626		0.187192		tK/2 was obtained from the linear regression in the exponential phase
	4.33333	0.467333	0.18847	0.173203		0.371649
	5.33333	0.621667	0.247145	0.255714		0.643192
	6.33333	0.821333	0.323056	0.34199		0.936282		OD0 =	0.0126667
	7.33333	1.05733	0.412779	0.416386		1.16342		ODmax =	1.422
	8.33333	1.308	0.508079	0.4706		1.29836		OD/2 =	0.6968
	9.33333	1.39	0.539254	0.50545		1.36626		µ =	0.847608	h-1
	10.3333	1.37933	0.535199	0.526082		1.39757		tOD/2	5.55905	h
	11.3333	1.40067	0.543309	0.537706		1.41143		tOD/2 was obtained from the linear regression in the exponential phase
	12.3333	1.422	0.55142	0.544071		1.41745
	ymax =	0.27571	gL-1
	ymax =	0.711	OD
